# Supplementary material for: Open Source Antibiotics: Simple Diarylimidazoles Are Potent against Methicillin-Resistant Staphylococcus aureus
Source: ACS Infect Dis. 2023 Nov 22;9(12):2423–35. doi: 10.1021/acsinfecdis.3c00286 (PMC10714399; doi:10.1021/acsinfecdis.3c00286)
Supplement: Supplementary file 3 — id3c00286_si_002.xlsx [file id3c00286_si_002.xlsx]

## Sheet: Series 2 Data
OSA_ID	Salt	Batch	Target	SMILES_parent	Name	InChiKey	VendorID/ LabNotebook ID	MRSA MIC (ug/mL) (CO-ADD)	MRSA MIC (ug/mL) (UCL)	VRE MIC (ug/mL) (UCL)	MSSA MIC (ug/mL) (UCL)	VSE MIC (ug/mL) (UCL)	MLM Clint (mL/min/kg) (UNC)	MLM t1/2 (min) (UNC)	MLM E (UNC)	RLM Clint (mL/min/kg) (UNC)	RLM t1/2 (min) (UNC)	RLM E (UNC)	gLogD (pH 7.4) (Monash)	Sol (pH 2.0) (ug/mL) (Monash)	Sol (pH 6.5) (ug/mL) (Monash)	RLM Clint (uL/min/mg) (Monash)	RLM t1/2 (min) (Monash)	HLM Clint (uL/min/mg) (Monash)	HLM t1/2 (min) (Monash)	Aqueous Solubility (uM) (NEU)	Human PPB (%) (NEU)	HLM CLint (uL/min/mg protein) (NEU)	Rat Hep CLint (uL/min/10x6 cells) (NEU)	LogD 7.4 (NEU)	MRC5 TC50 (uM)	U2OS TC50 (uM)	PMM TC50 (uM)	THP1 TC50 (uM)	HEK293 CC50 (ug/mL)	URL
OSA_000812	XX	02	Series 2	C1(C2=C(C3=CC=C(OCO4)C4=C3)N5C(CCC5)=N2)=NC=CC=C1	3-(benzo[d][1,3]dioxol-5-yl)-2-(pyridin-2-yl)-6,7-dihydro-5H-pyrrolo[1,2-a]imidazole	MUYFXUIFVHSJSW-UHFFFAOYSA-N	EGT 468-1		32																											https://github.com/opensourceantibiotics/Series-2-Diarylimidazoles/issues
OSA_000812	XX	01	Series 2	C1(C2=C(C3=CC=C(OCO4)C4=C3)N5C(CCC5)=N2)=NC=CC=C1	3-(benzo[d][1,3]dioxol-5-yl)-2-(pyridin-2-yl)-6,7-dihydro-5H-pyrrolo[1,2-a]imidazole	MUYFXUIFVHSJSW-UHFFFAOYSA-N	SB-400868						569, 677	9.87, 8.3	0.864, 0.883	142	17.7	0.669	1.5	>100	50-100	59	29	28	62											https://github.com/opensourceantibiotics/Series-2-Diarylimidazoles/issues
OSA_000813	XX	01	Series 2	C1(C2=C(C3=CC=C(OCO4)C4=C3)N5C(SCC5)=N2)=NC=CC=C1	5-(benzo[d][1,3]dioxol-5-yl)-6-(pyridin-2-yl)-2,3-dihydroimidazo[2,1-b]thiazole	VRBHQLIOWDWEFL-UHFFFAOYSA-N	ALM-DAI-16	32					619	9.08	0.873				1.6	25-50	12.5-25	74	23	37	47											https://github.com/opensourceantibiotics/Series-2-Diarylimidazoles/issues
OSA_000814	XX	01	Series 2	C1(C2=C(C3=CC=C(OCO4)C4=C3)N5C(C=CC=C5)=N2)=NC=CC=C1	3-(benzo[d][1,3]dioxol-5-yl)-2-(pyridin-2-yl)imidazo[1,2-a]pyridine	XRQVOPIPTILMHL-UHFFFAOYSA-N	ALM-DAI-18	32											1.8	>100	25-50	99	18	47	37											https://github.com/opensourceantibiotics/Series-2-Diarylimidazoles/issues
OSA_000815	XX	01	Series 2	C1(C2=C(C3=CC=C(OCO4)C4=C3)N5C(N=CC=C5)=N2)=NC=CC=C1	3-(benzo[d][1,3]dioxol-5-yl)-2-(pyridin-2-yl)imidazo[1,2-a]pyrimidine	VOBFMHSVJZXNKH-UHFFFAOYSA-N	ALM-DAI-19	>32																												https://github.com/opensourceantibiotics/Series-2-Diarylimidazoles/issues
OSA_000816	XX	01	Series 2	C1(C2=C(C3=CC=C(OCO4)C4=C3)N5C(CCC5)=N2)=CN=CC=C1	3-(benzo[d][1,3]dioxol-5-yl)-2-(pyridin-3-yl)-6,7-dihydro-5H-pyrrolo[1,2-a]imidazole	WVYSIUIVKHJRCF-UHFFFAOYSA-N	ALM-DAI-20	>32																												https://github.com/opensourceantibiotics/Series-2-Diarylimidazoles/issues
OSA_000817	XX	01	Series 2	C1(C2=C(C3=CC=C(OCO4)C4=C3)N5C(CCC5)=N2)=CC=NC=C1	3-(benzo[d][1,3]dioxol-5-yl)-2-(pyridin-4-yl)-6,7-dihydro-5H-pyrrolo[1,2-a]imidazole	ZXEZFRRNSGKXKD-UHFFFAOYSA-N	ALM-DAI-21	>32																												https://github.com/opensourceantibiotics/Series-2-Diarylimidazoles/issues
OSA_000818	XX	01	Series 2	C1(C2=C(C3=CC=C(OCO4)C4=C3)N5C(CCCC5)=N2)=NC=CC=C1	3-(benzo[d][1,3]dioxol-5-yl)-2-(pyridin-2-yl)-5,6,7,8-tetrahydroimidazo[1,2-a]pyridine	GNLWJVYDRITNMY-UHFFFAOYSA-N	ALM-DAI-23	16																												https://github.com/opensourceantibiotics/Series-2-Diarylimidazoles/issues
OSA_000819	XX	01	Series 2	C1(C2=C(C3=CC=C(OCCO4)C4=C3)N5C(CCC5)=N2)=NC=CC=C1	3-(2,3-dihydrobenzo[b][1,4]dioxin-6-yl)-2-(pyridin-2-yl)-6,7-dihydro-5H-pyrrolo[1,2-a]imidazole	QSWVRXYKUHFXJR-UHFFFAOYSA-N	ALM-DAI-25	16																												https://github.com/opensourceantibiotics/Series-2-Diarylimidazoles/issues
OSA_000820	XX	01	Series 2	COC(C(OC)=C1)=CC=C1C2=C(N=C3N2CCC3)C4=NC=CC=C4	3-(3,4-dimethoxyphenyl)-2-(pyridin-2-yl)-6,7-dihydro-5H-pyrrolo[1,2-a]imidazole	UHXUJOXRCMQBQK-UHFFFAOYSA-N	ALM-DAI-26	32	>32		>32																									https://github.com/opensourceantibiotics/Series-2-Diarylimidazoles/issues
OSA_000820	XX	02	Series 2	COC(C(OC)=C1)=CC=C1C2=C(N=C3N2CCC3)C4=NC=CC=C4	3-(3,4-dimethoxyphenyl)-2-(pyridin-2-yl)-6,7-dihydro-5H-pyrrolo[1,2-a]imidazole	UHXUJOXRCMQBQK-UHFFFAOYSA-N	DMK132-1-A		>32		>32																									https://github.com/opensourceantibiotics/Series-2-Diarylimidazoles/issues
OSA_000821	XX	01	Series 2	C1(C2=C(C3=CC=C(OC=C4)C4=C3)N5C(CCC5)=N2)=NC=CC=C1	3-(benzofuran-5-yl)-2-(pyridin-2-yl)-6,7-dihydro-5H-pyrrolo[1,2-a]imidazole	OGRHFYBNEQCSEU-UHFFFAOYSA-N	ALM-DAI-27	4											19	>100	25-50	72	24	51	34										1.7	https://github.com/opensourceantibiotics/Series-2-Diarylimidazoles/issues
OSA_000821	XX	02	Series 2	C1(C2=C(C3=CC=C(OC=C4)C4=C3)N5C(CCC5)=N2)=NC=CC=C1	3-(benzofuran-5-yl)-2-(pyridin-2-yl)-6,7-dihydro-5H-pyrrolo[1,2-a]imidazole	OGRHFYBNEQCSEU-UHFFFAOYSA-N	EGT 495-1		2		2															117	97.2	63.5	13.6	2.7
OSA_000822	XX	01	Series 2	C1(C2=C(C3=CC=C(SC=C4)C4=C3)N5C(CCC5)=N2)=NC=CC=C1	3-(benzo[b]thiophen-5-yl)-2-(pyridin-2-yl)-6,7-dihydro-5H-pyrrolo[1,2-a]imidazole	UDYKJNMYXUDMFD-UHFFFAOYSA-N	ALM-DAI-28	2					1170	4.8	0.929				2.3	50-100	12.5-25	503	3	72	24											https://github.com/opensourceantibiotics/Series-2-Diarylimidazoles/issues
OSA_000822	XX	02	Series 2	C1(C2=C(C3=CC=C(SC=C4)C4=C3)N5C(CCC5)=N2)=NC=CC=C1	3-(benzo[b]thiophen-5-yl)-2-(pyridin-2-yl)-6,7-dihydro-5H-pyrrolo[1,2-a]imidazole	UDYKJNMYXUDMFD-UHFFFAOYSA-N	DMK124-2-A		4	8	4	4														3	97.7	61.5	>300	2.9					2.9	https://github.com/opensourceantibiotics/Series-2-Diarylimidazoles/issues
OSA_000823	XX	01	Series 2	COC(C=C1)=CC=C1C2=C(N=C3N2CCC3)C4=NC=CC=C4	3-(4-methoxyphenyl)-2-(pyridin-2-yl)-6,7-dihydro-5H-pyrrolo[1,2-a]imidazole	WOBKXRJWEJOYSB-UHFFFAOYSA-N	ALM-DAI-29	16																												https://github.com/opensourceantibiotics/Series-2-Diarylimidazoles/issues
OSA_000824	XX	01	Series 2	CSC(C=C1)=CC=C1C2=C(N=C3N2CCC3)C4=NC=CC=C4	3-(4-(methylthio)phenyl)-2-(pyridin-2-yl)-6,7-dihydro-5H-pyrrolo[1,2-a]imidazole	YKOQPDKDORDLLV-UHFFFAOYSA-N	ALM-DAI-30	4																												https://github.com/opensourceantibiotics/Series-2-Diarylimidazoles/issues
OSA_000825	XX	01	Series 2	COC1=CC(C2=C(N=C3N2CCC3)C4=NC=CC=C4)=CC=C1	3-(3-methoxyphenyl)-2-(pyridin-2-yl)-6,7-dihydro-5H-pyrrolo[1,2-a]imidazole	OAJJMIXRRHZSHS-UHFFFAOYSA-N	ALM-DAI-31	16																												https://github.com/opensourceantibiotics/Series-2-Diarylimidazoles/issues
OSA_000826	XX	01	Series 2	CSC1=CC(C2=C(N=C3N2CCC3)C4=NC=CC=C4)=CC=C1	3-(3-(methylthio)phenyl)-2-(pyridin-2-yl)-6,7-dihydro-5H-pyrrolo[1,2-a]imidazole	JPRXZQPLMPWJNF-UHFFFAOYSA-N	ALM-DAI-32	4																												https://github.com/opensourceantibiotics/Series-2-Diarylimidazoles/issues
OSA_000827	XX	01	Series 2	C1(C2=C(C3=CC=C(OCC4)C4=C3)N5C(CCC5)=N2)=NC=CC=C1	3-(2,3-dihydrobenzofuran-5-yl)-2-(pyridin-2-yl)-6,7-dihydro-5H-pyrrolo[1,2-a]imidazole	WTQMRZJLLSMNHU-UHFFFAOYSA-N	ALM-DAI-33	32																												https://github.com/opensourceantibiotics/Series-2-Diarylimidazoles/issues
OSA_000828	XX	01	Series 2	C1(C2=C(C3=CC=C(CCO4)C4=C3)N5C(CCC5)=N2)=NC=CC=C1	3-(2,3-dihydrobenzofuran-6-yl)-2-(pyridin-2-yl)-6,7-dihydro-5H-pyrrolo[1,2-a]imidazole	MGLMCQNTHRGOIN-UHFFFAOYSA-N	ALM-DAI-34	32																												https://github.com/opensourceantibiotics/Series-2-Diarylimidazoles/issues
OSA_000829	XX	01	Series 2	C1(C2=C(C3=CC=C(C=CO4)C4=C3)N5C(CCC5)=N2)=NC=CC=C1	3-(benzofuran-6-yl)-2-(pyridin-2-yl)-6,7-dihydro-5H-pyrrolo[1,2-a]imidazole	VHRWTSKKXHGTSG-UHFFFAOYSA-N	ALM-DAI-35	4																												https://github.com/opensourceantibiotics/Series-2-Diarylimidazoles/issues
OSA_000830	XX	01	Series 2	C1(C2=C(C3=CC=C(C=CS4)C4=C3)N5C(CCC5)=N2)=NC=CC=C1	3-(benzo[b]thiophen-6-yl)-2-(pyridin-2-yl)-6,7-dihydro-5H-pyrrolo[1,2-a]imidazole	OINKIASJPOFBHL-UHFFFAOYSA-N	ALM-DAI-36	4																												https://github.com/opensourceantibiotics/Series-2-Diarylimidazoles/issues
OSA_000831	XX	01	Series 2	C1(C2=C(C3=CC=C(SC4=C5C=CC=C4)C5=C3)N6C(CCC6)=N2)=NC=CC=C1	3-(dibenzo[b,d]thiophen-2-yl)-2-(pyridin-2-yl)-6,7-dihydro-5H-pyrrolo[1,2-a]imidazole	KVKNFUMCISWTQJ-UHFFFAOYSA-N	EGT 469-1		8																	3	99.92	42.6	151	4.1						https://github.com/opensourceantibiotics/Series-2-Diarylimidazoles/issues
OSA_000832	XX	01	Series 2	C1(C2=C(C3=CSC4=C3C=CC=C4)N5C(CCC5)=N2)=NC=CC=C1	3-(benzo[b]thiophen-3-yl)-2-(pyridin-2-yl)-6,7-dihydro-5H-pyrrolo[1,2-a]imidazole	LPNBTKHPMNKJRS-UHFFFAOYSA-N	EGT 472-1		8																											https://github.com/opensourceantibiotics/Series-2-Diarylimidazoles/issues
OSA_000833	XX	01	Series 2	C1(C2=C(C3=CC=C(C=CC=N4)C4=C3)N5C(CCC5)=N2)=NC=CC=C1	7-(2-(pyridin-2-yl)-6,7-dihydro-5H-pyrrolo[1,2-a]imidazol-3-yl)quinoline	BGALPIIJZDCBIE-UHFFFAOYSA-N	EGT 473-1		>32																											https://github.com/opensourceantibiotics/Series-2-Diarylimidazoles/issues
OSA_000834	XX	01	Series 2	C1(C2=C(C3=CC=C(SC=C4)C4=C3)N5C(CCC5)=N2)=CC=CC=C1	3-(benzo[b]thiophen-5-yl)-2-phenyl-6,7-dihydro-5H-pyrrolo[1,2-a]imidazole	PHYPPDQUTXQIKR-UHFFFAOYSA-N	EGT 482-1		>32																											https://github.com/opensourceantibiotics/Series-2-Diarylimidazoles/issues
OSA_000835	XX	01	Series 2	C1(C2=C(C3=CC=C(SC=N4)C4=C3)N5C(CCC5)=N2)=NC=CC=C1	5-(2-(pyridin-2-yl)-6,7-dihydro-5H-pyrrolo[1,2-a]imidazol-3-yl)benzo[d]thiazole	SJBBQEYKGOZFEK-UHFFFAOYSA-N	DMK125-1-B		32																											https://github.com/opensourceantibiotics/Series-2-Diarylimidazoles/issues
OSA_000836	XX	01	Series 2	CC1=NC2=CC(C3=C(N=C4N3CCC4)C5=NC=CC=C5)=CC=C2S1	2-methyl-5-(2-(pyridin-2-yl)-6,7-dihydro-5H-pyrrolo[1,2-a]imidazol-3-yl)benzo[d]thiazole	XCHHNFZMFXVGFI-UHFFFAOYSA-N	DMK126-1-B		32																	10	90.2	34.1	49.1	2.6						https://github.com/opensourceantibiotics/Series-2-Diarylimidazoles/issues
OSA_000837	XX	01	Series 2	CS(C(C=C1)=CC=C1C2=C(N=C3N2CCC3)C4=NC=CC=C4)(=O)=O	3-(4-(methylsulfonyl)phenyl)-2-(pyridin-2-yl)-6,7-dihydro-5H-pyrrolo[1,2-a]imidazole	HSIAMGRBYSVGGE-UHFFFAOYSA-N	EGT 487-1		>32	>32																317	60	<3	<1	1.2						https://github.com/opensourceantibiotics/Series-2-Diarylimidazoles/issues
OSA_000838	XX	01	Series 2	CS(C(C=C1)=CC=C1C2=C(N=C3N2CCC3)C4=NC=CC=C4)=O	3-(4-(methylsulfinyl)phenyl)-2-(pyridin-2-yl)-6,7-dihydro-5H-pyrrolo[1,2-a]imidazole	MUNJQFJSKXEQGH-UHFFFAOYSA-N	EGT 491-1		>32	>32																756	55	<3	<1	0.9						https://github.com/opensourceantibiotics/Series-2-Diarylimidazoles/issues
OSA_000839	FA	01	Series 2	COC1=CC2=NC(C3=NC=CC=C3)=C(NC4=CC=C(F)C=N4)N2C=C1	N-(5-fluoropyridin-2-yl)-7-methoxy-2-(pyridin-2-yl)imidazo[1,2-a]pyridin-3-amine	AQCAUSZEANHHJF-UHFFFAOYSA-N	DNDI0003363575		16	>32																										https://github.com/opensourceantibiotics/Series-2-Diarylimidazoles/issues
OSA_000840	XX	01	Series 2	CN(C)C(C=C1)=CC=C1C2=C(NC3CCCC3)N4C(C=C(C)C=C4)=N2	N-cyclopentyl-2-(4-(dimethylamino)phenyl)-7-methylimidazo[1,2-a]pyridin-3-amine	XLCHGXFBLAWJNS-UHFFFAOYSA-N	DNDI0003148395		>32	>32																										https://github.com/opensourceantibiotics/Series-2-Diarylimidazoles/issues
OSA_000841	XX	01	Series 2	CC1=CN2C(C=C1)=NC(C3=NC=CC=C3)=C2NC4=CC=C(OCCO5)C5=C4	N-(2,3-dihydrobenzo[b][1,4]dioxin-6-yl)-6-methyl-2-(pyridin-2-yl)imidazo[1,2-a]pyridin-3-amine	CYZOJZKKNOLVFE-UHFFFAOYSA-N	DNDI0003083531		8	16																										https://github.com/opensourceantibiotics/Series-2-Diarylimidazoles/issues
OSA_000842	XX	01	Series 2	CC1=CN2C(C=C1)=NC(C3=NC=CC=C3)=C2NCC4=CC=CC=C4	N-benzyl-6-methyl-2-(pyridin-2-yl)imidazo[1,2-a]pyridin-3-amine	NRIWEOTWPRBBHN-UHFFFAOYSA-N	DNDI0003297854		8	32	4																									https://github.com/opensourceantibiotics/Series-2-Diarylimidazoles/issues
OSA_000843	FA	01	Series 2	COC1=CC2=NC(C3=CSC=N3)=C(NC4=CC=CC(F)=C4)N2C=C1	N-(3-fluorophenyl)-7-methoxy-2-(thiazol-4-yl)imidazo[1,2-a]pyridin-3-amine	KGXTUGOTNMQOLH-UHFFFAOYSA-N	DNDI0003365536		>32	>32																										https://github.com/opensourceantibiotics/Series-2-Diarylimidazoles/issues
OSA_000844	XX	01	Series 2	FC1=CC(NC2=C(N=C3N2C=C(CN(C)C)C=C3)C4=NC=CC=C4)=CC=C1	6-((dimethylamino)methyl)-N-(3-fluorophenyl)-2-(pyridin-2-yl)imidazo[1,2-a]pyridin-3-amine	ZOEHPBARQCDXAH-UHFFFAOYSA-N	DNDI0003364483		>32	>32																										https://github.com/opensourceantibiotics/Series-2-Diarylimidazoles/issues
OSA_000845	XX	01	Series 2	C1(C2=C(NC3CCCC3)N4C(C=CC=C4)=N2)=NC=CS1	N-cyclopentyl-2-(thiazol-2-yl)imidazo[1,2-a]pyridin-3-amine	TYZNSGCPDPHISH-UHFFFAOYSA-N	DNDI0003297119		>32	>32																										https://github.com/opensourceantibiotics/Series-2-Diarylimidazoles/issues
OSA_000846	XX	01	Series 2	CN(C)C(C=C1)=CC=C1C2=C(NC3=CC=C(F)C=C3)N4C(C=C(C)C=C4)=N2	2-(4-(dimethylamino)phenyl)-N-(4-fluorophenyl)-7-methylimidazo[1,2-a]pyridin-3-amine	VUNYJOCDRZOYMH-UHFFFAOYSA-N	DNDI0003297857		>32	>32																										https://github.com/opensourceantibiotics/Series-2-Diarylimidazoles/issues
OSA_000847	FA	01	Series 2	FC(C=C1)=CC=C1NC2=C(N=C3N2C=CC=C3)C4=NC=CN4C	N-(4-fluorophenyl)-2-(1-methyl-1H-imidazol-2-yl)imidazo[1,2-a]pyridin-3-amine	LEFQLCPWBBRJNH-UHFFFAOYSA-N	DNDI0003297115		>32	>32																										https://github.com/opensourceantibiotics/Series-2-Diarylimidazoles/issues
OSA_000848	XX	01	Series 2	COC1=CC2=NC(C3=CN(C)C=N3)=C(NC4=CC=CC(F)=C4)N2C=C1	N-(3-fluorophenyl)-7-methoxy-2-(1-methyl-1H-imidazol-4-yl)imidazo[1,2-a]pyridin-3-amine	CTAVCGQOAYSTOU-UHFFFAOYSA-N	DNDI0003364493		>32	>32																										https://github.com/opensourceantibiotics/Series-2-Diarylimidazoles/issues
OSA_000849	CL	01	Series 2	CC1=CN2C(C=C1)=NC(C3=CC(OC)=C(OC)C=C3)=C2NCC4=CC=CO4	2-(3,4-dimethoxyphenyl)-N-(furan-2-ylmethyl)-6-methylimidazo[1,2-a]pyridin-3-amine	DNQMLSBSKNMGTE-UHFFFAOYSA-N	DNDI0003083431		>32	>32																										https://github.com/opensourceantibiotics/Series-2-Diarylimidazoles/issues
OSA_000850	XX	01	Series 2	C1(C2=C(N3CCOCC3)N4C(C=CC=C4)=N2)=NC=CC=C1	4-(2-(pyridin-2-yl)imidazo[1,2-a]pyridin-3-yl)morpholine	VFQWXFYRQUYLRW-UHFFFAOYSA-N	DNDI0003363569		>32	>32																										https://github.com/opensourceantibiotics/Series-2-Diarylimidazoles/issues
OSA_000851	XX	01	Series 2	COC1=CC2=NC(C3=NC=CC=C3)=C(NC4=CC=CC=C4F)N2C=C1	N-(2-fluorophenyl)-7-methoxy-2-(pyridin-2-yl)imidazo[1,2-a]pyridin-3-amine	QMSGGOZJDMKIAR-UHFFFAOYSA-N	DNDI0003363573		8	16	4																									https://github.com/opensourceantibiotics/Series-2-Diarylimidazoles/issues
OSA_000852	XX	01	Series 2	FC1=CC(NC2=C(N=C3N2C=C(COC)C=C3)C4=NC=CC=C4)=CC=C1	N-(3-fluorophenyl)-6-(methoxymethyl)-2-(pyridin-2-yl)imidazo[1,2-a]pyridin-3-amine	NKFQQOGHGLIIIC-UHFFFAOYSA-N	DNDI0003365537		>32	>32																										https://github.com/opensourceantibiotics/Series-2-Diarylimidazoles/issues
OSA_000853	FA	01	Series 2	COC1=CC2=NC(C3=NC=CC=C3)=C(NCC4=CN(C)C=N4)N2C=C1	7-methoxy-N-((1-methyl-1H-imidazol-4-yl)methyl)-2-(pyridin-2-yl)imidazo[1,2-a]pyridin-3-amine	WJWSBAAWKJGQQW-UHFFFAOYSA-N	DNDI0003365539		>32	>32																										https://github.com/opensourceantibiotics/Series-2-Diarylimidazoles/issues
OSA_000854	XX	01	Series 2	COC1=CC2=NC(C3=NC=CC=C3)=C(NC4=CC=NC(C)=C4)N2C=C1	7-methoxy-N-(2-methylpyridin-4-yl)-2-(pyridin-2-yl)imidazo[1,2-a]pyridin-3-amine	AXSOILDOYRXQOE-UHFFFAOYSA-N	DNDI0003364477		>32	>32																										https://github.com/opensourceantibiotics/Series-2-Diarylimidazoles/issues
OSA_000855	XX	01	Series 2	COC1=CC2=NC(C3=CN(C)N=C3)=C(NC4=CC=CC=C4F)N2C=C1	N-(2-fluorophenyl)-7-methoxy-2-(1-methyl-1H-pyrazol-4-yl)imidazo[1,2-a]pyridin-3-amine	IWVQDECJQGRWHJ-UHFFFAOYSA-N	DNDI0003515912		>32	>32																22	Low recovery,Unstable in plasma	< 3	82.3		64	50	64	50		https://github.com/opensourceantibiotics/Series-2-Diarylimidazoles/issues
OSA_000856	XX	01	Series 2	COC1=CC2=NC(C3=NC=CC=C3)=C([H])N2C=C1	7-methoxy-2-(pyridin-2-yl)imidazo[1,2-a]pyridine	SBRCECFYQWIWFP-UHFFFAOYSA-N	DNDI0003517000		>32	>32																723	79	> 300	52.9	2.2	51.6		64			https://github.com/opensourceantibiotics/Series-2-Diarylimidazoles/issues
OSA_000857	XX	01	Series 2	COC1=CC2=NC(C3=NC=CC=C3)=C(C4=CC=CC(Cl)=N4)N2C=C1	3-(6-chloropyridin-2-yl)-7-methoxy-2-(pyridin-2-yl)imidazo[1,2-a]pyridine	CWEZOJKPGHLVRJ-UHFFFAOYSA-N	DNDI0003517002		>32	>32																37	96.5	124	12.9	2.5	24.2		64			https://github.com/opensourceantibiotics/Series-2-Diarylimidazoles/issues
OSA_000858	XX	01	Series 2	COC1=CC2=NC(C3=NC=CC=C3)=C(C4=CC=C(F)C=C4)N2C=C1	3-(4-fluorophenyl)-7-methoxy-2-(pyridin-2-yl)imidazo[1,2-a]pyridine	XXVCRMOLHYPNJQ-UHFFFAOYSA-N	DNDI0003578427		16	>32																85	94.6	> 300	25.1	2.9	3.62	1.28	8	7.63		https://github.com/opensourceantibiotics/Series-2-Diarylimidazoles/issues
OSA_000859	XX	01	Series 2	FC(C=C1)=CC=C1C2=C(N=C3N2C=CC=C3)C4=NC=CC=C4	3-(4-fluorophenyl)-2-(pyridin-2-yl)imidazo[1,2-a]pyridine	HNJSYTLQAGPIGS-UHFFFAOYSA-N	DNDI0003578436		32	>32																178		168	49.8	3	10.3	4.54	32	17		https://github.com/opensourceantibiotics/Series-2-Diarylimidazoles/issues
OSA_000860	XX	01	Series 2	COC1=CC2=NC(C3=NC=CC=C3)=C(C4=CC=CC=C4)N2C=C1	7-methoxy-3-phenyl-2-(pyridin-2-yl)imidazo[1,2-a]pyridine	STACCIDHHLHLGC-UHFFFAOYSA-N	DNDI0003578712		8	32																79	97.2	224	23.9	3.1	3.92	0.73	8	5.01		https://github.com/opensourceantibiotics/Series-2-Diarylimidazoles/issues
OSA_000861	XX	01	Series 2	C1(C2=C(C3=CC=C(OC=C4)C4=C3)N5C(CCC5)=N2)=CN=CC=C1	3-(benzofuran-5-yl)-2-(pyridin-3-yl)-6,7-dihydro-5H-pyrrolo[1,2-a]imidazole	WPJLBRUKPLMYBT-UHFFFAOYSA-N	EGT 496-1		>32	>32																344	98.5	35.5	40.8	3.2					>32	https://github.com/opensourceantibiotics/Series-2-Diarylimidazoles/issues
OSA_000862	XX	01	Series 2	C1(C2=C(C3=CC=C(OC=C4)C4=C3)N5C(CCC5)=N2)=CC=NC=C1	3-(benzofuran-5-yl)-2-(pyridin-4-yl)-6,7-dihydro-5H-pyrrolo[1,2-a]imidazole	IVQHUWUKJDMNLG-UHFFFAOYSA-N	EGT 497-1		>32	>32																89	98.3	36.8	44.5	3.2					>32	https://github.com/opensourceantibiotics/Series-2-Diarylimidazoles/issues
OSA_000863	XX	01	Series 2	C1(C2=C(C3=CC=C(OC=C4)C4=C3)N5C(N=CC=C5)=N2)=NC=CC=C1	3-(benzofuran-5-yl)-2-(pyridin-2-yl)imidazo[1,2-a]pyrimidine	IBOSYACAFIWKGS-UHFFFAOYSA-N	EGT 498-1		>32	>32																										https://github.com/opensourceantibiotics/Series-2-Diarylimidazoles/issues
OSA_000864	XX	01	Series 2	N#CC1=CC=CC(C2=C(N=C3N2CCC3)C4=NC=CC=C4)=C1	3-(2-(pyridin-2-yl)-6,7-dihydro-5H-pyrrolo[1,2-a]imidazol-3-yl)benzonitrile	HYAAETIJSCWKLT-UHFFFAOYSA-N	EGT 499-1		>32	>32																37	76	43.7	23.2	2						https://github.com/opensourceantibiotics/Series-2-Diarylimidazoles/issues
OSA_000865	XX	01	Series 2	CC(C=C1)=CC=C1C2=C(N=C3N2CCC3)C4=NC=CC=C4	2-(pyridin-2-yl)-3-(p-tolyl)-6,7-dihydro-5H-pyrrolo[1,2-a]imidazole	WQUAZBGHHWDEEE-UHFFFAOYSA-N	EGT 500-1		4	16	1															32	91.6	82	49.2	2.7					2.1	https://github.com/opensourceantibiotics/Series-2-Diarylimidazoles/issues
OSA_000866	XX	01	Series 2	COC1=CC2=NC(C3=CNC=N3)=C(NC4=CC=C(OCCO5)C5=C4)N2C=C1	N-(2,3-dihydrobenzo[b][1,4]dioxin-6-yl)-2-(1H-imidazol-4-yl)-7-methoxyimidazo[1,2-a]pyridin-3-amine	DUTNEZPSBYKJQT-UHFFFAOYSA-N	DNDI0003389102		>32	>32																										https://github.com/opensourceantibiotics/Series-2-Diarylimidazoles/issues
OSA_000867	XX	01	Series 2	COC1=CN2C(C=C1)=NC(C3=CNC=N3)=C2NC4=CC=C(OCCO5)C5=C4	N-(2,3-dihydrobenzo[b][1,4]dioxin-6-yl)-2-(1H-imidazol-4-yl)-6-methoxyimidazo[1,2-a]pyridin-3-amine	PPKGYCHJDSESDF-UHFFFAOYSA-N	DNDI0003389103		>32	>32																										https://github.com/opensourceantibiotics/Series-2-Diarylimidazoles/issues
OSA_000868	XX	01	Series 2	FC(OC(C=C1)=CC=C1C2=C(N=C3N2CCC3)C4=NC=CC=C4)(F)F	2-(pyridin-2-yl)-3-(4-(trifluoromethoxy)phenyl)-6,7-dihydro-5H-pyrrolo[1,2-a]imidazole	WKGFCFILFIBUAG-UHFFFAOYSA-N	EGT 503-2		8	32																38	95.6	62.2	54.1	2.9						https://github.com/opensourceantibiotics/Series-2-Diarylimidazoles/issues
OSA_000869	XX	01	Series 2	C1(C2=C(C3=CC=C(OC=C4)C4=C3)N5C(CCC5)=N2)=CC=CC=C1	3-(benzofuran-5-yl)-2-phenyl-6,7-dihydro-5H-pyrrolo[1,2-a]imidazole	KTZYTQAIBFAXAF-UHFFFAOYSA-N	EGT 507-1		>32	>32																21	99.69	224	34.5	4.2					13.7	https://github.com/opensourceantibiotics/Series-2-Diarylimidazoles/issues
OSA_000870	XX	01	Series 2	C1(C2=C(C3=CC=CC=C3)N4C(CCC4)=N2)=NC=CC=C1	3-phenyl-2-(pyridin-2-yl)-6,7-dihydro-5H-pyrrolo[1,2-a]imidazole	PCDQLCFKTPBDHV-UHFFFAOYSA-N	DMK136-1-A		32	>32																179	85	64	25.9	2.2					3.6	https://github.com/opensourceantibiotics/Series-2-Diarylimidazoles/issues
OSA_000871	XX	01	Series 2	C1(C2=C(C3=CC=C(SC=C4)C4=C3)N5C(C=CC=C5)=N2)=NC=CC=C1	3-(benzo[b]thiophen-5-yl)-2-(pyridin-2-yl)imidazo[1,2-a]pyridine	VDKZSVZSEUUUGT-UHFFFAOYSA-N	DMK144-1-B		4	8																6	99.26	105	>300	3.3					5.5	https://github.com/opensourceantibiotics/Series-2-Diarylimidazoles/issues
OSA_000872	XX	01	Series 2	FC1=CC(C2=C(N=C3N2CCC3)C4=NC=CC=C4)=CC=C1	3-(3-fluorophenyl)-2-(pyridin-2-yl)-6,7-dihydro-5H-pyrrolo[1,2-a]imidazole	DIBVNJCLLTXBGC-UHFFFAOYSA-N	DMK148-2-B		>32	>32																					7.2		54.63			https://github.com/opensourceantibiotics/Series-2-Diarylimidazoles/issues
OSA_000873	XX	01	Series 2	C1(C2=C(C3=CC=C(OC=C4)C4=C3)N5C(CCC5)=N2)=NC=CN=C1	3-(benzofuran-5-yl)-2-(pyrazin-2-yl)-6,7-dihydro-5H-pyrrolo[1,2-a]imidazole	PFLDQYCLLRLFHR-UHFFFAOYSA-N	EGT 510-1		>32	>32	>32																									https://github.com/opensourceantibiotics/Series-2-Diarylimidazoles/issues
OSA_000874	XX	01	Series 2	C1(C2=C(C3=CC=C(OC=C4)C4=C3)N5C(CCC5)=N2)=CN=CN=C1	3-(benzofuran-5-yl)-2-(pyrimidin-5-yl)-6,7-dihydro-5H-pyrrolo[1,2-a]imidazole	HZRORZISAKIPNL-UHFFFAOYSA-N	EGT 512-1		>32	>32																										https://github.com/opensourceantibiotics/Series-2-Diarylimidazoles/issues
OSA_000875	XX	01	Series 2	ClC(C=C1)=CC=C1C2=C(N=C3N2CCC3)C4=NC=CC=C4	3-(4-chlorophenyl)-2-(pyridin-2-yl)-6,7-dihydro-5H-pyrrolo[1,2-a]imidazole	VIYAGYCXAFTDBU-UHFFFAOYSA-N	EGT 513-1		4	16																4	96.7	168	21.9	3	5.45		8			https://github.com/opensourceantibiotics/Series-2-Diarylimidazoles/issues
OSA_000876	XX	01	Series 2	ClC(C=C1)=C(Cl)C=C1C2=C(N=C3N2CCC3)C4=NC=CC=C4	3-(3,4-dichlorophenyl)-2-(pyridin-2-yl)-6,7-dihydro-5H-pyrrolo[1,2-a]imidazole	WUTCGBDLPGSBLJ-UHFFFAOYSA-N	EGT 514-1		8	8																3	98.5	100	37.7	3.4						https://github.com/opensourceantibiotics/Series-2-Diarylimidazoles/issues
OSA_000973	XX	01	Series 2	CC(C(C=C1)=CC=C1C2=C(N=C3N2CCC3)C4=NC=CC=C4)=O	1-(4-(2-(pyridin-2-yl)-6,7-dihydro-5H-pyrrolo[1,2-a]imidazol-3-yl)phenyl)ethan-1-one	OPKUPOHLFWBSQR-UHFFFAOYSA-N	EGT 518-1		>32	>32																										https://github.com/opensourceantibiotics/Series-2-Diarylimidazoles/issues
OSA_000974	XX	01	Series 2	O=C(N(C)C)C(C=C1)=CC=C1C2=C(N=C3N2CCC3)C4=NC=CC=C4	N,N-dimethyl-4-(2-(pyridin-2-yl)-6,7-dihydro-5H-pyrrolo[1,2-a]imidazol-3-yl)benzamide	MTKSVFFTCLUIJF-UHFFFAOYSA-N	EGT 519-1		>32	>32																782	45	<3	<1	1.1						https://github.com/opensourceantibiotics/Series-2-Diarylimidazoles/issues
OSA_000975	XX	01	Series 2	N#CC(C=C1)=CC=C1C2=C(N=C3N2CCC3)C4=NC=CC=C4	4-(2-(pyridin-2-yl)-6,7-dihydro-5H-pyrrolo[1,2-a]imidazol-3-yl)benzonitrile	NBRQCXZMVVOHSA-UHFFFAOYSA-N	EGT 520-1		4	16																38	71	99.1	7.99	1.9	25.9		64			https://github.com/opensourceantibiotics/Series-2-Diarylimidazoles/issues
OSA_000976	XX	01	Series 2	CC1=CC=CC(C2=C(N=C3N2CCC3)C4=NC=CC=C4)=C1	2-(pyridin-2-yl)-3-(m-tolyl)-6,7-dihydro-5H-pyrrolo[1,2-a]imidazole	NMIHCZXICYHJIE-UHFFFAOYSA-N	EGT 521-1		8	32																556	93.9	76.1	62.5	2.8						https://github.com/opensourceantibiotics/Series-2-Diarylimidazoles/issues
OSA_000977	XX	01	Series 2	CC(C=CC=C1)=C1C2=C(N=C3N2CCC3)C4=NC=CC=C4	2-(pyridin-2-yl)-3-(o-tolyl)-6,7-dihydro-5H-pyrrolo[1,2-a]imidazole	QNAQYCZFYBEIDI-UHFFFAOYSA-N	EGT 522-1		32	32																										https://github.com/opensourceantibiotics/Series-2-Diarylimidazoles/issues
OSA_000978	XX	01	Series 2	ClC1=CC2=NC(C3=NC=CC=C3)=C(C4=CC=C(C)C=C4)N2C=C1	7-chloro-2-(pyridin-2-yl)-3-(p-tolyl)imidazo[1,2-a]pyridine	YXHWITGNWUEOBH-UHFFFAOYSA-N	DMK159-1-A		4	8																5	99.45	65.6	104	3.1						https://github.com/opensourceantibiotics/Series-2-Diarylimidazoles/issues
OSA_000979	XX	01	Series 2	FC1=CC=C(C=C1)N(CC1CC1)C1=C(N=C2C=CC=CN12)C1=NC=CC=C1	N-(cyclopropylmethyl)-N-(4-fluorophenyl)-2-(pyridin-2-yl)imidazo[1,2-a]pyridin-3-amine	RNJXEYGQBJZJSA-UHFFFAOYSA-N	NEU-0006673=AA-001=D		2	4	2															2	99.33	105	141	4	7.8		4			https://github.com/opensourceantibiotics/Series-2-Diarylimidazoles/issues
OSA_000980	XX	01	Series 2	COC1=CN2C(C=C1)=NC(=C2N(C)C1=CC=C(F)C=C1)C1=NC=CC=C1	N-(4-fluorophenyl)-6-methoxy-N-methyl-2-(pyridin-2-yl)imidazo[1,2-a]pyridin-3-amine	SIRULPZSVMNBEM-UHFFFAOYSA-N	NEU-0006729=AA-001=D		4	8	4															17	98	251	> 300	2.9	2		8			https://github.com/opensourceantibiotics/Series-2-Diarylimidazoles/issues
OSA_000981	XX	01	Series 2	CCN(C1=C(N=C2C=CC=CN12)C1=NC=CC=C1)C1=CC=C(F)C=C1	N-ethyl-N-(4-fluorophenyl)-2-(pyridin-2-yl)imidazo[1,2-a]pyridin-3-amine	FTCOJPXKXFJYCI-UHFFFAOYSA-N	NEU-0006727=AA-001=D		2	8	2															31	97.8	180	148	2.8	4.9		8			https://github.com/opensourceantibiotics/Series-2-Diarylimidazoles/issues
OSA_000982	XX	01	Series 2	CCCN(C1=C(N=C2C=CC=CN12)C1=NC=CC=C1)C1=CC=C(F)C=C1	N-(4-fluorophenyl)-N-propyl-2-(pyridin-2-yl)imidazo[1,2-a]pyridin-3-amine	KOHFUKYQDJSMIP-UHFFFAOYSA-N	NEU-0006726=AA-001=D		2	4	2															3	99.27	61.8	108	3.6	4.3		2			https://github.com/opensourceantibiotics/Series-2-Diarylimidazoles/issues
OSA_000983	XX	01	Series 2	CC(C)CN(C1=C(N=C2C=CC=CN12)C1=CC=CC=N1)C1=CC=C(F)C=C1	N-(4-fluorophenyl)-N-isobutyl-2-(pyridin-2-yl)imidazo[1,2-a]pyridin-3-amine	MIRZWDMDFHEHSC-UHFFFAOYSA-N	NEU-0006886=AA-001=D		2	8	4															8	99.58	58.8	234	4.6	54		23			https://github.com/opensourceantibiotics/Series-2-Diarylimidazoles/issues
OSA_000984	XX	01	Series 2	FC1=CC=C(NC2=C(N=C3SC=CN23)C2=NC=CC=C2)C=C1	N-(4-fluorophenyl)-6-(pyridin-2-yl)imidazo[2,1-b]thiazol-5-amine	NHJJWJCHIUONDS-UHFFFAOYSA-N	NEU-0006675=AA-001=D		8	8	4															54	98.6		>300	0.9	6.4		32			https://github.com/opensourceantibiotics/Series-2-Diarylimidazoles/issues
OSA_000985	XX	01	Series 2	ClC1=CC2=NC(C3=NC=CC=C3)=C(C4=CC=C(OC=C5)C5=C4)N2C=C1	3-(benzofuran-5-yl)-7-chloro-2-(pyridin-2-yl)imidazo[1,2-a]pyridine	PYSDFRITLTVOLK-UHFFFAOYSA-N	DMK164-1-A		8	16	8	16																								https://github.com/opensourceantibiotics/Series-2-Diarylimidazoles/issues
OSA_000986	XX	01	Series 2	FC1=NC=CC(C2=C(N=C3N2C=CC=C3)C4=NC=CC=C4)=C1	3-(2-fluoropyridin-4-yl)-2-(pyridin-2-yl)imidazo[1,2-a]pyridine	NBHNBKJHGKQTDA-UHFFFAOYSA-N	DMK165-1-A		>32	>32	>32	>32																								https://github.com/opensourceantibiotics/Series-2-Diarylimidazoles/issues
OSA_000987	XX	01	Series 2	FC(C=C1)=CC=C1NC2=C(N=C3N2C=CC=C3)C4=NC=CC=C4	N-(4-fluorophenyl)-2-(pyridin-2-yl)imidazo[1,2-a]pyridin-3-amine	WMDZFZPYBJESDQ-UHFFFAOYSA-N	DMK166-1-B		8	32	16	32														0.5	98.3	148	151	3.3	7.65, 6.04		8, 32			https://github.com/opensourceantibiotics/Series-2-Diarylimidazoles/issues
OSA_000988	XX	01	Series 2	CC(C=C1)=CC=C1NC2=C(N=C3N2C=CC=C3)C4=CC=CC=N4	2-(pyridin-2-yl)-N-(p-tolyl)imidazo[1,2-a]pyridin-3-amine	GBBDNKGFUVULNA-UHFFFAOYSA-N	DMK169-1-A		4	16	4	16															99.3	86.9	>300							https://github.com/opensourceantibiotics/Series-2-Diarylimidazoles/issues
OSA_000989	XX	01	Series 2	NC(C(C=C1)=CC=C1N2C3=C(C=CC=C3)N=C2C4=NC=CC=C4)=O	4-(2-(pyridin-2-yl)-1H-benzo[d]imidazol-1-yl)benzamide	STZYHMCUUBUGFD-UHFFFAOYSA-N	DMK170-2-B		>32	>32	>32	>32																			64		64			https://github.com/opensourceantibiotics/Series-2-Diarylimidazoles/issues
OSA_000990	XX	01	Series 2	N#CC(C=C1)=CC=C1N2C3=C(C=CC=C3)N=C2C4=NC=CC=C4	4-(2-(pyridin-2-yl)-1H-benzo[d]imidazol-1-yl)benzonitrile	OGRVTJGVRXQWOT-UHFFFAOYSA-N	DMK170-2-C		>32	>32	>32	>32																			64		64			https://github.com/opensourceantibiotics/Series-2-Diarylimidazoles/issues
OSA_000991	XX	01	Series 2	C1(C2=NC(C=CC=C3)=C3N2C4=CC=C(OC=C5)C5=C4)=NC=CC=C1	1-(benzofuran-5-yl)-2-(pyridin-2-yl)-1H-benzo[d]imidazole	HYVLSJJTNQSMTJ-UHFFFAOYSA-N	EGT 524-2		>32	>32	>32	>32																			64		38.63			https://github.com/opensourceantibiotics/Series-2-Diarylimidazoles/issues
OSA_000992	XX	01	Series 2	C1(C2=NC(C=CC=C3)=C3N2C4=CC=CC=C4)=NC=CC=C1	1-phenyl-2-(pyridin-2-yl)-1H-benzo[d]imidazole	GOLYMOSSZYESCU-UHFFFAOYSA-N	EGT 525-2		>32	>32	>32	>32																			64		64			https://github.com/opensourceantibiotics/Series-2-Diarylimidazoles/issues
OSA_000993	XX	01	Series 2	C1(C2=NC(C=CC=C3)=C3N2CC4=CC=CC=C4)=NC=CC=C1	1-benzyl-2-(pyridin-2-yl)-1H-benzo[d]imidazole	XBAHLDPYUIFKLE-UHFFFAOYSA-N	EGT 526-1		>32	>32	>32	>32																			64		64			https://github.com/opensourceantibiotics/Series-2-Diarylimidazoles/issues
OSA_000994	XX	01	Series 2	C1(C2=NC(C=CC=C3)=C3N2C4=CC=C(N5CCCCC5)C=C4)=NC=CC=C1	1-(4-(piperidin-1-yl)phenyl)-2-(pyridin-2-yl)-1H-benzo[d]imidazole	GCLLMFGMBDQZIA-UHFFFAOYSA-N	EGT 527-1		16	32	32	32																			19.81		15.32			https://github.com/opensourceantibiotics/Series-2-Diarylimidazoles/issues
OSA_000995	XX	01	Series 2	C1(C2=NC(C=CC=C3)=C3N2C4=CC=C(N5CCOCC5)C=C4)=NC=CC=C1	4-(4-(2-(pyridin-2-yl)-1H-benzo[d]imidazol-1-yl)phenyl)morpholine	PZSQYAYZVRPCME-UHFFFAOYSA-N	EGT 528-1		>32	>32	>32	>32																			64		64			https://github.com/opensourceantibiotics/Series-2-Diarylimidazoles/issues
OSA_000996	XX	01	Series 2	N#CCC(C=C1)=CC=C1N2C3=C(C=CC=C3)N=C2C4=NC=CC=C4	2-(4-(2-(pyridin-2-yl)-1H-benzo[d]imidazol-1-yl)phenyl)acetonitrile	KUZXIOGPCYRNQN-UHFFFAOYSA-N	EGT 529-1		>32	>32	32	>32																			64		64			https://github.com/opensourceantibiotics/Series-2-Diarylimidazoles/issues
OSA_000997	XX	01	Series 2	OC1C2=NC(C3=NC=CC=C3)=C(C4=CC=C(OC=C5)C5=C4)N2CC1	3-(benzofuran-5-yl)-2-(pyridin-2-yl)-6,7-dihydro-5H-pyrrolo[1,2-a]imidazol-7-ol	RZKMZLJZJKHWKZ-UHFFFAOYSA-N	Hypha metabolite		>32	>32	>32	>32																								https://github.com/opensourceantibiotics/Series-2-Diarylimidazoles/issues
OSA_000998	XX	01	Series 2	FC1=CC(F)=CC(N(C)C2=C(C3=CC=CC=N3)N=C4C=CC(OC)=CN42)=C1	N-(3,5-difluorophenyl)-6-methoxy-N-methyl-2-(pyridin-2-yl)imidazo[1,2-a]pyridin-3-amine	ZOVNCZJCOMJXKI-UHFFFAOYSA-N	NEU-0007123=AA-001=D		8	32	8	16														8	99.15	100	>300	4						https://github.com/opensourceantibiotics/Series-2-Diarylimidazoles/issues
OSA_000999	XX	01	Series 2	FC(C=C1)=CC=C1N(C)C2=C(C3=CC=C(OC)C=N3)N=C4C=CC(OC)=CN24	N-(4-fluorophenyl)-6-methoxy-2-(5-methoxypyridin-2-yl)-N-methylimidazo[1,2-a]pyridin-3-amine	ZFUBRYJYBKPGFP-UHFFFAOYSA-N	NEU-0007128=AA-001=D		8	16	8	16														27	99.37	261	>300	3.7						https://github.com/opensourceantibiotics/Series-2-Diarylimidazoles/issues
OSA_001000	XX	01	Series 2	CN(C1=C(N=C2C=C(OC)C=CN12)C3=CC(OC)=CC=N3)C4=CC=C(F)C=C4	N-(4-fluorophenyl)-7-methoxy-2-(4-methoxypyridin-2-yl)-N-methylimidazo[1,2-a]pyridin-3-amine	DKZFWDWIQBJENA-UHFFFAOYSA-N	NEU-0007134=AA-001=D		2	8	8	8														12	> 96.7	51.2	> 300	3.1						https://github.com/opensourceantibiotics/Series-2-Diarylimidazoles/issues
OSA_001001	XX	01	Series 2	COC1=CC=CN2C1=NC(=C2N(C)C1=CC=C(F)C=C1)C1=CC=CC=N1	N-(4-fluorophenyl)-8-methoxy-N-methyl-2-(pyridin-2-yl)imidazo[1,2-a]pyridin-3-amine	UPDSLMWVMJCDPN-UHFFFAOYSA-N	NEU-0007244=AA-001=D		16		16															26	97.4	65.9	> 300	3.5						https://github.com/opensourceantibiotics/Series-2-Diarylimidazoles/issues
OSA_001002	XX	01	Series 2	[2H]C([2H])([2H])N(C1=C(N=C2C=CC=CN12)C1=CC=CC=N1)C1=CC=C(F)C=C1	N-(4-fluorophenyl)-N-(methyl-d3)-2-(pyridin-2-yl)imidazo[1,2-a]pyridin-3-amine	UWPAJEPSOCCXCS-FIBGUPNXSA-N	NEU-0007243=AA-001=D		16		16															116	96	138	> 300	2.6						https://github.com/opensourceantibiotics/Series-2-Diarylimidazoles/issues
OSA_001003	XX	01	Series 2	CN(C1=C(N=C2C=CC(Br)=CN12)C1=CC=CC=N1)C1=CC=C(F)C=C1	6-bromo-N-(4-fluorophenyl)-N-methyl-2-(pyridin-2-yl)imidazo[1,2-a]pyridin-3-amine	JRBRGRNXRYZRLZ-UHFFFAOYSA-N	NEU-0007242=AA-001=D		16		16															4	99.82	61.6	> 300	4.2						https://github.com/opensourceantibiotics/Series-2-Diarylimidazoles/issues
OSA_001004	XX	01	Series 2	CSC1=CN2C(C=C1)=NC(=C2N(C)C1=CC=C(F)C=C1)C1=CC=CC=N1	N-(4-fluorophenyl)-N-methyl-6-(methylthio)-2-(pyridin-2-yl)imidazo[1,2-a]pyridin-3-amine	RLYUTSVKRVPFFH-UHFFFAOYSA-N	NEU-0007241=AA-001=D		8		8															7	99.46	> 300	> 300	4.5						https://github.com/opensourceantibiotics/Series-2-Diarylimidazoles/issues
OSA_001005	XX	01	Series 2	CN(C1=C(N=C2C=CC=C(F)N12)C1=CC=CC=N1)C1=CC=C(F)C=C1	5-fluoro-N-(4-fluorophenyl)-N-methyl-2-(pyridin-2-yl)imidazo[1,2-a]pyridin-3-amine	WQRPQEIWKHBGQM-UHFFFAOYSA-N	NEU-0007240=AA-001=D		32		32															64	96.5	79.3	> 300	1.8						https://github.com/opensourceantibiotics/Series-2-Diarylimidazoles/issues
OSA_001006	XX	01	Series 2	CN(C1=C(N=C2N1C=CC=C2F)C1=CC=CC=N1)C1=CC=C(F)C=C1	8-fluoro-N-(4-fluorophenyl)-N-methyl-2-(pyridin-2-yl)imidazo[1,2-a]pyridin-3-amine	LCGDUXDPXLONAI-UHFFFAOYSA-N	NEU-0007239=AA-001=D		>32		>32															26	96.6	127	209	3.3						https://github.com/opensourceantibiotics/Series-2-Diarylimidazoles/issues
OSA_001007	XX	01	Series 2	COC1=CC=NC(=C1)C1=C(N(C)C2=CC=C(F)C=C2)N2C=CC=CC2=N1	N-(4-fluorophenyl)-2-(4-methoxypyridin-2-yl)-N-methylimidazo[1,2-a]pyridin-3-amine	DFTTUPVIYABGJY-UHFFFAOYSA-N	NEU-0007237=AA-001=D		8		8															26	97.5	214	> 300	3.4						https://github.com/opensourceantibiotics/Series-2-Diarylimidazoles/issues
OSA_001008	XX	01	Series 2	FC(C=C1)=CC=C1NC2=C(N=C3N2C=CC=C3)C4=NC=CS4	N-(4-fluorophenyl)-2-(thiazol-2-yl)imidazo[1,2-a]pyridin-3-amine	RNHPFMFEHGHIPA-UHFFFAOYSA-N	DMK195-1-A		>32		>32																									https://github.com/opensourceantibiotics/Series-2-Diarylimidazoles/issues
OSA_001009	XX	01	Series 2	FC(C=C1)=CC=C1NC2=C(C3=CC=CN3)N=C4N2C=CC=C4	N-(4-fluorophenyl)-2-(1H-pyrrol-2-yl)imidazo[1,2-a]pyridin-3-amine	IHTOYGHMROTLAT-UHFFFAOYSA-N	DMK196-2-A		>32		>32																									https://github.com/opensourceantibiotics/Series-2-Diarylimidazoles/issues
OSA_001010	XX	01	Series 2	FC(C=C1)=CC=C1N(CC(C)C)C2=C(N=C3N2C=CC=C3)C4=NC=CS4	N-(4-fluorophenyl)-N-isobutyl-2-(thiazol-2-yl)imidazo[1,2-a]pyridin-3-amine	NJTAJOHUKFIFSB-UHFFFAOYSA-N	DMK197-1-A		>32		>32																									https://github.com/opensourceantibiotics/Series-2-Diarylimidazoles/issues
OSA_001011	XX	01	Series 2	CCN(CC)C(C=C1)=CC=C1C2=C(C3=CC=CC=N3)N=C4C=CC=CN24	N,N-diethyl-4-(2-(pyridin-2-yl)imidazo[1,2-a]pyridin-3-yl)aniline	ISBCVVSXOGEAEX-UHFFFAOYSA-N	GS5-2		4		4															38	99.6	159	192	4.3						https://github.com/opensourceantibiotics/Series-2-Diarylimidazoles/issues
OSA_001012	XX	01	Series 2	CN1CCN(CC1)C(C=C2)=CC=C2C3=C(C4=CC=CC=N4)N=C5C=CC=CN35	3-(4-(4-methylpiperazin-1-yl)phenyl)-2-(pyridin-2-yl)imidazo[1,2-a]pyridine	HGKFZAWZOUQPMB-UHFFFAOYSA-N	GS12-1		>32		>32																									https://github.com/opensourceantibiotics/Series-2-Diarylimidazoles/issues
OSA_001013	XX	01	Series 2	CC(C=C1)=CC=C1C2=C(N=C3N2C=CC(C#N)=C3)C4=NC=CC=C4	2-(pyridin-2-yl)-3-(p-tolyl)imidazo[1,2-a]pyridine-7-carbonitrile	VNTYAMJYRFEMNM-UHFFFAOYSA-N	EGT 545-1		>32		>32																									https://github.com/opensourceantibiotics/Series-2-Diarylimidazoles/issues
OSA_001014	XX	01	Series 2	CC(C=C1)=CC=C1C2=C(N=C3N2C=CC(N4CCNCC4)=C3)C5=NC=CC=C5	7-(piperazin-1-yl)-2-(pyridin-2-yl)-3-(p-tolyl)imidazo[1,2-a]pyridine	LLEKFHPXPWTDHL-UHFFFAOYSA-N	EGT 549-1		>32		>32																									https://github.com/opensourceantibiotics/Series-2-Diarylimidazoles/issues
OSA_001015	XX	01	Series 2	NC(C1=CC2=NC(C3=NC=CC=C3)=C(C4=CC=C(C)C=C4)N2C=C1)=O	2-(pyridin-2-yl)-3-(p-tolyl)imidazo[1,2-a]pyridine-7-carboxamide	SDYRPTARRAAYBY-UHFFFAOYSA-N	EGT 550-2		>32		>32																									https://github.com/opensourceantibiotics/Series-2-Diarylimidazoles/issues
OSA_001016	XX	01	Series 2	O=C(C1=CC=C(C#N)C=C1)NC2=C(N=C3N2C=CC=C3)C4=NC=CC=C4	4-cyano-N-(2-(pyridin-2-yl)imidazo[1,2-a]pyridin-3-yl)benzamide	AUTONOBSSIGHBG-UHFFFAOYSA-N	CSMS00425993179		>32		>32																									https://github.com/opensourceantibiotics/Series-2-Diarylimidazoles/issues
OSA_001017	XX	01	Series 2	O=C(C1=CC=C(C)C=C1)NC2=C(N=C3N2C=CC=C3)C4=NC=CC=C4	4-methyl-N-(2-(pyridin-2-yl)imidazo[1,2-a]pyridin-3-yl)benzamide	OMZCUHBTEBBGPF-UHFFFAOYSA-N	CSMS00329477986		>32		>32																									https://github.com/opensourceantibiotics/Series-2-Diarylimidazoles/issues
OSA_001018	XX	01	Series 2	CC(C=C1)=CC=C1C2=C(N=C3N2C=CC=C3)C4=NC=CC=C4	2-(pyridin-2-yl)-3-(p-tolyl)imidazo[1,2-a]pyridine	XNGGWAWOVJDTIB-UHFFFAOYSA-N	DMK204-1-A		4		4															43	98.9	122	57.7	3.3						https://github.com/opensourceantibiotics/Series-2-Diarylimidazoles/issues
OSA_001019	XX	01	Series 2	FC1=CC=C(NCC2=C(N=C3C=CC=CN23)C2=CC=CC=N2)C=C1	4-fluoro-N-((2-(pyridin-2-yl)imidazo[1,2-a]pyridin-3-yl)methyl)aniline	DEHTZCOVWJEKNG-UHFFFAOYSA-N	NEU-0007204=AA-001=D		>32		>32																				64		64			https://github.com/opensourceantibiotics/Series-2-Diarylimidazoles/issues
OSA_001020	XX	01	Series 2	CS(=O)(=O)C1=CN2C(C=C1)=NC(=C2NC1=CC=C(F)C=C1)C1=NC=CC=C1	N-(4-fluorophenyl)-6-(methylsulfonyl)-2-(pyridin-2-yl)imidazo[1,2-a]pyridin-3-amine	FLHGQJRMYVDJIR-UHFFFAOYSA-N	NEU-0007196=AA-001=D		>32		>32															5	89	92	> 300	2.4	64		32			https://github.com/opensourceantibiotics/Series-2-Diarylimidazoles/issues
OSA_001021	XX	01	Series 2	CC(=O)N(C1=C(N=C2C=CC=CN12)C1=CC=CC=N1)C1=CC=C(F)C=C1	N-(4-fluorophenyl)-N-(2-(pyridin-2-yl)imidazo[1,2-a]pyridin-3-yl)acetamide	CUBRIRNTKVTWOE-UHFFFAOYSA-N	NEU-0007137=AA-001=D		>32		>32															10	83	19.8	81.2	2.5	64		64			https://github.com/opensourceantibiotics/Series-2-Diarylimidazoles/issues
OSA_001022	XX	01	Series 2	COc1ccc(nc1)-c1nc2ccccn2c1Nc1ccc(F)cc1	N-(4-fluorophenyl)-2-(5-methoxypyridin-2-yl)imidazo[1,2-a]pyridin-3-amine	FIEFHZXKRLVTFD-UHFFFAOYSA-N	NEU-0005654=AA-003=D		8		8															3	98.3	34.8	88.2	3.8	18.8	2.24	20.2			https://github.com/opensourceantibiotics/Series-2-Diarylimidazoles/issues
OSA_001023	XX	01	Series 2	CC(C)CN(C1=C(N=C2C=C(F)C=CN12)C1=NC=CC=C1)C1=CC=C(F)C=C1	7-fluoro-N-(4-fluorophenyl)-N-isobutyl-2-(pyridin-2-yl)imidazo[1,2-a]pyridin-3-amine	FKYQTJXQJKTAEB-UHFFFAOYSA-N	NEU-0007258=AA-001=D		8		4															11	99.77	13.6	110	4.3						https://github.com/opensourceantibiotics/Series-2-Diarylimidazoles/issues
OSA_001024	XX	01	Series 2	CC(C)CN(C1=C(N=C2C=CC(F)=CN12)C1=NC=CC=C1)C1=CC=C(F)C=C1	6-fluoro-N-(4-fluorophenyl)-N-isobutyl-2-(pyridin-2-yl)imidazo[1,2-a]pyridin-3-amine	NYHQVVRLGCBVRQ-UHFFFAOYSA-N	NEU-0007257=AA-001=D		8		8															17	99.86	51.2	117	> 4.2						https://github.com/opensourceantibiotics/Series-2-Diarylimidazoles/issues
OSA_001025	XX	01	Series 2	COC1=CC=CC(=N1)C1=C(N(CC(C)C)C2=CC=C(F)C=C2)N2C=CC=CC2=N1	N-(4-fluorophenyl)-N-isobutyl-2-(6-methoxypyridin-2-yl)imidazo[1,2-a]pyridin-3-amine	AKRNTSXGTKTDQG-UHFFFAOYSA-N	NEU-0007259=AA-001=D		>32		>32															0.7	> 99	86.8		> 3.7						https://github.com/opensourceantibiotics/Series-2-Diarylimidazoles/issues
OSA_001026	XX	01	Series 2	CC(C=C1)=CN2C1=NC(C3=CC=CC=C3)=C2	6-methyl-2-phenylimidazo[1,2-a]pyridine	GYOZQHDHGJDZIQ-UHFFFAOYSA-N	RDGS98		>32		>32																				64		64			https://github.com/opensourceantibiotics/Series-2-Diarylimidazoles/issues
OSA_001027	XX	01	Series 2	CC(C=C1)=CN2C1=NC(C3=CC=CC=C3)=C2CNC4=CC=C(F)C=C4	4-fluoro-N-((6-methyl-2-phenylimidazo[1,2-a]pyridin-3-yl)methyl)aniline	GDYHCYKQJMZXTE-UHFFFAOYSA-N	RDGS225		>32		>32																				64		64			https://github.com/opensourceantibiotics/Series-2-Diarylimidazoles/issues
OSA_001028	XX	01	Series 2	CC(C=C1)=CN2C1=NC(C3=CC=CC=C3)=C2CNC4=CC=CC(C(F)(F)F)=C4	N-((6-methyl-2-phenylimidazo[1,2-a]pyridin-3-yl)methyl)-3-(trifluoromethyl)aniline	IDAULIFZLYXVHG-UHFFFAOYSA-N	RDGS115		>32		>32																				64		64			https://github.com/opensourceantibiotics/Series-2-Diarylimidazoles/issues
OSA_001029	XX	01	Series 2	CCCCN(C1=CC=CC(C(F)(F)F)=C1)CC2=C(C3=CC=CC=C3)N=C4N2C=C(C)C=C4	N-butyl-N-((6-methyl-2-phenylimidazo[1,2-a]pyridin-3-yl)methyl)-3-(trifluoromethyl)aniline	GOVXAQUOMQTKSD-UHFFFAOYSA-N	RDGS226		8		8																				1.19		8			https://github.com/opensourceantibiotics/Series-2-Diarylimidazoles/issues
OSA_001030	XX	01	Series 2	CC1=CC2=NC(C3=CC=CC=N3)=CN2C=C1	7-methyl-2-(pyridin-2-yl)imidazo[1,2-a]pyridine	JCJOZICYUQJISP-UHFFFAOYSA-N	RDGS222		>32		>32																				22.11		64			https://github.com/opensourceantibiotics/Series-2-Diarylimidazoles/issues
OSA_001031	XX	01	Series 2	CC1=CC2=NC(C3=CC=CC=N3)=C(CNC4=CC=C(F)C=C4)N2C=C1	4-fluoro-N-((7-methyl-2-(pyridin-2-yl)imidazo[1,2-a]pyridin-3-yl)methyl)aniline	KJUBDJNVEYAJKG-UHFFFAOYSA-N	RDGS223		>32		>32																				64		64			https://github.com/opensourceantibiotics/Series-2-Diarylimidazoles/issues
OSA_001032	XX	01	Series 2	CC1=CC2=NC(C3=CC=CC=N3)=C(CN(CCCC)C4=CC=C(F)C=C4)N2C=C1	N-butyl-4-fluoro-N-((7-methyl-2-(pyridin-2-yl)imidazo[1,2-a]pyridin-3-yl)methyl)aniline	ZQWLXCVMHBEXNH-UHFFFAOYSA-N	RDGS231		32		32																				16		32			https://github.com/opensourceantibiotics/Series-2-Diarylimidazoles/issues
OSA_001033	XX	01	Series 2	CC1=CC2=NC(C3=CC=CC=N3)=C(CN(CC(C)C)C4=CC=CC(C(F)(F)F)=C4)N2C=C1	N-isobutyl-N-((7-methyl-2-(pyridin-2-yl)imidazo[1,2-a]pyridin-3-yl)methyl)-3-(trifluoromethyl)aniline	MCNKJFAJPRXGAT-UHFFFAOYSA-N	RDGS235		>32		>32																				9.78		32			https://github.com/opensourceantibiotics/Series-2-Diarylimidazoles/issues
OSA_001034	XX	01	Series 2	FC(C=C1)=CC=C1N(CC(C)C)C2=C(C3=NC=C(OC)C=C3)N=C4C=CC=CN42	N-(4-fluorophenyl)-N-isobutyl-2-(5-methoxypyridin-2-yl)imidazo[1,2-a]pyridin-3-amine	ONWWDNYIKOOIIN-UHFFFAOYSA-N	NEU-0007405=AA-001=D		8		2022-02-04
OSA_001035	XX	01	Series 2	FC(C=C1)=CC=C1N(CC(C)C)C2=C(C3=NC=CC=C3)N=C4C=NC=CN42	N-(4-fluorophenyl)-N-isobutyl-2-(pyridin-2-yl)imidazo[1,2-a]pyrazin-3-amine	WZYUOJSPKZSUFC-UHFFFAOYSA-N	NEU-0007406=AA-001=D		>32		>32
OSA_001036	XX	01	Series 2	FC(C=C1)=CC=C1N(CC(C)C)C2=C(C3=NC=CC=C3)N=C4C=CC=NN42	N-(4-fluorophenyl)-N-isobutyl-2-(pyridin-2-yl)imidazo[1,2-b]pyridazin-3-amine	FIPSFKMUUYYUMD-UHFFFAOYSA-N	NEU-0007407=AA-001=D		32		32
OSA_001037	XX	01	Series 2	FC(C=C1)=CC=C1N(CC(C)C)C2=C(C3=NC=CC=C3)N=C4C=CC(S(=O)(C)=O)=CN42	N-(4-fluorophenyl)-N-isobutyl-6-(methylsulfonyl)-2-(pyridin-2-yl)imidazo[1,2-a]pyridin-3-amine	RCAGWBOPPOGADF-UHFFFAOYSA-N	NEU-0007408=AA-001=D		>32		>32
OSA_001038	XX	01	Series 2	FC(C=C1)=CC=C1N(CC(C)C)C2=C(C3=NC=CC=C3)N=C4N=CC=CN42	N-(4-fluorophenyl)-N-isobutyl-2-(pyridin-2-yl)imidazo[1,2-a]pyrimidin-3-amine	XUAQKGFFCKCCLO-UHFFFAOYSA-N	NEU-0007409=AA-001=D		2022-04-08		8
OSA_001039	XX	01	Series 2	FC(C=C1)=CC=C1N(CC(C)C)C2=C(C3=NC=CC=C3)N=C4C=CN=CN42	N-(4-fluorophenyl)-N-isobutyl-2-(pyridin-2-yl)imidazo[1,2-c]pyrimidin-3-amine	HGGOEERYEXGHDX-UHFFFAOYSA-N	NEU-0007410=AA-001=D		>32		>32
OSA_001040	XX	01	Series 2	FC(C=C1)=CC=C1N(CC(C)C)CC2=C(C3=CC=CC=N3)N=C4N2C=CC=C4	4-fluoro-N-isobutyl-N-((2-(pyridin-2-yl)imidazo[1,2-a]pyridin-3-yl)methyl)aniline	JKDPKHMCJXNTIM-UHFFFAOYSA-N	NEU-0007411=AA-001=D		32		>32
OSA_001052	XX	01	Series 2	FC(C(C=C1)=CC=C1C2=C(C3=NC=CC=C3)N=C4N2CCC4)(F)F	2-(pyridin-2-yl)-3-(4-(trifluoromethyl)phenyl)-6,7-dihydro-5H-pyrrolo[1,2-a]imidazole	KAJYQKMEWUGSBE-UHFFFAOYSA-N	DGS242-1		16		16																				8.17		32
OSA_001053	XX	01	Series 2	FC(C=C1)=CC=C1C2=C(N=C3N2CCC3)C4=NC=CC=C4	3-(4-fluorophenyl)-2-(pyridin-2-yl)-6,7-dihydro-5H-pyrrolo[1,2-a]imidazole	QRDCJBZLKGOQNO-UHFFFAOYSA-N	DGS245-1		>32		>32																				7.55		32
OSA_001072	XX	01	Series 2	C1(C2=CC=NC=C2)=C(C3=NC=CC=C3)N=C4N1CCC4	2-(pyridin-2-yl)-3-(pyridin-4-yl)-6,7-dihydro-5H-pyrrolo[1,2-a]imidazole	QZTOAUTYHHLVIP-UHFFFAOYSA-N	DGS246		>32		>32																				64		64
OSA_001073	XX	01	Series 2	FC1=NC=CC(C2=C(C3=NC=CC=C3)N=C4N2CCC4)=C1	3-(2-fluoropyridin-4-yl)-2-(pyridin-2-yl)-6,7-dihydro-5H-pyrrolo[1,2-a]imidazole	KWUSRZZXXHPLLG-UHFFFAOYSA-N	DGS247		>32		>32																				30.55		32
OSA_001074	XX	01	Series 2	NC(C=C1)=CC=C1C2=C(C3=NC=CC=C3)N=C4N2CCC4	4-(2-(pyridin-2-yl)-6,7-dihydro-5H-pyrrolo[1,2-a]imidazol-3-yl)aniline	LMMAFLBOVWJFSH-UHFFFAOYSA-N	DGS248		>32		>32																				5.73		8
OSA_001075	NH4	01	Series 2	N#CC1=CC=C(C2=C(N=C3N2CCC3)C4=NC=CC=C4)C=N1	5-(2-(pyridin-2-yl)-6,7-dihydro-5H-pyrrolo[1,2-a]imidazol-3-yl)picolinonitrile	HPKYUEQUJCVJSP-UHFFFAOYSA-N	DGS249		>32		>32																				64		64
OSA_001076	XX	01	Series 2	COC1=CC(C2=C(C3=NC=CC=C3)N=C4N2CCC4)=CC=C1C#N	2-methoxy-4-(2-(pyridin-2-yl)-6,7-dihydro-5H-pyrrolo[1,2-a]imidazol-3-yl)benzonitrile	YSLQHOUHZAYOBK-UHFFFAOYSA-N	DGS250		>32		>32																				27.86		64
OSA_001077	XX	01	Series 2	N#CC(C(C(F)(F)F)=C1)=CC=C1C2=C(C3=NC=CC=C3)N=C4N2CCC4	4-(2-(pyridin-2-yl)-6,7-dihydro-5H-pyrrolo[1,2-a]imidazol-3-yl)-2-(trifluoromethyl)benzonitrile	KALBUQTZLJEVBP-UHFFFAOYSA-N	DGS251		>32		>32																				64		64
OSA_001102	XX	01	Series 2	N#CC(C=C1)=CC=C1C2=NC(C3=CC=CC=N3)=CN2	4-(4-(pyridin-2-yl)-1H-imidazol-2-yl)benzonitrile	PUZNECRDMXGWIT-UHFFFAOYSA-N	NEU-0007622=AA-001=D		>32		>32
OSA_001103	XX	01	Series 2	N#CC1=CC=C(C2=C(N=C3C=CC=NN32)C4=CC=CC=N4)C=C1	4-(2-(pyridin-2-yl)imidazo[1,2-b]pyridazin-3-yl)benzonitrile	GFTCRCOZEHODST-UHFFFAOYSA-N	NEU-0007626=AA-001=D		>32		>32
OSA_001104	XX	01	Series 2	N#CC1=CC=C(C2=C(N=C3C=CC=CN32)C4=CC=CC=N4)C=C1	4-(2-(pyridin-2-yl)imidazo[1,2-a]pyridin-3-yl)benzonitrile	MOFBXUKNVDJINF-UHFFFAOYSA-N	NEU-0007623=AA-001=D		>32		>32
OSA_001105	XX	01	Series 2	N#CC1=CC=C(C2=C(N=C3N=CC=CN32)C4=CC=CC=N4)C=C1	4-(2-(pyridin-2-yl)imidazo[1,2-a]pyrimidin-3-yl)benzonitrile	CDCIVHMCMJTXKM-UHFFFAOYSA-N	NEU-0007624=AA-001=D		>32		>32
OSA_001106	XX	01	Series 2	N#CC1=CC=C(C2=C(N=C3C=NC=CN32)C4=CC=CC=N4)C=C1	4-(2-(pyridin-2-yl)imidazo[1,2-a]pyrazin-3-yl)benzonitrile	SWZYYMUVHCPRJQ-UHFFFAOYSA-N	NEU-0007625=AA-001=D		>32		>32
OSA_001107	XX	01	Series 2	N#CC(C=C1)=CC=C1C2=C(C3=NC=CC=N3)N=C4C=CC=CN42	4-(2-(pyrimidin-2-yl)imidazo[1,2-a]pyridin-3-yl)benzonitrile	KUPFCGPLSOLMAD-UHFFFAOYSA-N	NEU-0007573=AA-001=D		>32		>32
